# Supplementary material for: Monte Carlo Simulation on Adiabatic Ensembles and a Genetic Algorithm
Source: Entropy (Basel). 2025 May 27;27(6):565. doi: 10.3390/e27060565 (PMC12192357; doi:10.3390/e27060565)
Supplement: Supplementary file 1 [file entropy-27-00565-s001.zip]

Archive with 1 entries (1 files):
- GeneticAgorithmModel.jar
